# Supplementary material for: Synthesis, Structure and Performance of an Insensitive Diazonium Inner Salt Energetic Material
Source: Molecules. 2026 Jul 3;31(13):2340. doi: 10.3390/molecules31132340 (PMC13362582; doi:10.3390/molecules31132340)
Supplement: Supplementary file 1 [file molecules-31-02340-s001.zip]

Archive with 1 entries (1 files):
- molecules-4372866-supplementary.pdf
